# Supplementary material for: Ultra-low frequency magnetic energy focusing for highly effective wireless powering of deep-tissue implantable electronic devices
Source: Natl Sci Rev. 2024 Feb 28;11(5):nwae062. doi: 10.1093/nsr/nwae062 (PMC11020258; doi:10.1093/nsr/nwae062)
Supplement: nwae062_Supplemental_Files [file nwae062_supplemental_files.zip]

Archive with 4 entries (4 files):
- Supplementary data.pdf
- Video S3.mp4
- Video_S1.mp4
- Video_S2.mp4
